# Supplementary material for: First referral hospitals in low-resource settings: a narrative review of expectations for clinical service provision
Source: Health Policy Plan. 2025 Mar 31;40(6):652–60. doi: 10.1093/heapol/czaf021 (PMC12160796; doi:10.1093/heapol/czaf021)
Supplement: czaf021_Supp [file czaf021_supp.zip]

Archive with 1 entries (1 files):
- suppl_data/FRH_Services Paper_Supplementary Material.docx
